# Supplementary material for: From Neglecting to Including Cultivar-Specific Per Se Temperature Responses: Extending the Concept of Thermal Time in Field Crops
Source: Plant Phenomics. 2024 Jun 1;6:0185. doi: 10.34133/plantphenomics.0185 (PMC11142864; doi:10.34133/plantphenomics.0185)
Supplement: Supplementary 1 — Site FIP Figs. S1 to S11 Tables S1 to S4 [file plantphenomics.0185.f1.zip]

Archive with 2 entries (2 files):
- Supplementary_Data.pdf
- Supplementary_Figure_and_Tables.pdf
